# Supplementary material for: Findings from a Genotyping Study of over 1000 People with Inherited Retinal Disorders in Ireland
Source: Genes (Basel). 2020 Jan 16;11(1):105. doi: 10.3390/genes11010105 (PMC7016747; doi:10.3390/genes11010105)
Supplement: Supplementary file 1 [file genes-11-00105-s001.zip]

Archive with 24 entries (23 files):
- Supplementals/
- __MACOSX/._Supplementals
- Supplementals/Table S1.xlsx
- __MACOSX/Supplementals/._Table S1.xlsx
- Supplementals/.DS_Store
- __MACOSX/Supplementals/._.DS_Store
- Supplementals/Table S7.xlsx
- __MACOSX/Supplementals/._Table S7.xlsx
- Supplementals/Table S6.xlsx
- __MACOSX/Supplementals/._Table S6.xlsx
- Supplementals/Table S5.xlsx
- __MACOSX/Supplementals/._Table S5.xlsx
- Supplementals/Legends for Supplementary Materials.docx
- __MACOSX/Supplementals/._Legends for Supplementary Materials.docx
- Supplementals/Table S4.xlsx
- __MACOSX/Supplementals/._Table S4.xlsx
- Supplementals/Figure S2.jpg
- __MACOSX/Supplementals/._Figure S2.jpg
- Supplementals/Table S3.xlsx
- __MACOSX/Supplementals/._Table S3.xlsx
- Supplementals/Figure S1.jpg
- __MACOSX/Supplementals/._Figure S1.jpg
- Supplementals/Table S2.xlsx
- __MACOSX/Supplementals/._Table S2.xlsx
