# Supplementary material for: Findings from a Genotyping Study of over 1000 People with Inherited Retinal Disorders in Ireland
Source: Genes (Basel). 2020 Jan 16;11(1):105. doi: 10.3390/genes11010105 (PMC7016747; doi:10.3390/genes11010105)
Supplement: Supplementary file 1 [file genes-11-00105-s001.zip › Supplementals/Table S1.xlsx]

## Sheet: Sheet1
Name	Forward	Reverse
1K POF1B	TGCTCGGCTAAGTTGGTACA	TTTGGTCTATCGTTGAAGGGG
5K POF1B	TCTTTCTTCCTCTGGCCTGG	ACCCTCCACTATTTCTGAAAAGG
10K POF1B	ACCTGCTTCACCAATTTTGCT	AACCAGCGTATTCCACAGAG
30K POF1B	CCAGGCCCCGTATAGCATAA	ACAAGCTATGAGAACAAACCCA
35K POF1B	GTGGGTTTCATATCAGGGATGC	TGGTGAGAGTGGGCATCTTT
39K POF1B	AGACAACCACCCGTACCAG	TGGTTTGGATCCATTGCTTGT
40K POF1B	TCTGCCCCTGAACATACACC	CACACCGGATTCATGCCTTC
41K POF1B	GCTCCTAAACTCCTCGTGCA	TCCATTGGTCTATGTGCCTGT
45K POF1B	TGGGGATCTGTCTTTTGCTT	ACCACCTATTTGCAGTTTGACA
50K POF1B	TGTTTCAGCTCCCCAATGTTC	ATGGATGAATGGGAGAAGCC
60K POF1B	AGACTCTGTTTCTTGGCGGT	GGTCCTGCCTTCCCTACTAG
70K POF1B	ATGCAGATTGAAGGTGGACC	AACGAGTTAATGGGTGCAGC
79.5K POF1B	GCAGAAATACCATTTGACTCAGC	ATGCGGTGTTTGGTTGTCTG
80.5K POF1B	TCAGAGATCACTAGCCCTGC	CTGTTCATGTCCTTTGCCCA
80K POF1B	ATGTCCCCACCGAAATCTCA	GTGAGGTGGTGTATGAGTCCA
90K POF1B	TCTGCCAAGAGATCAGCTGT	TGGGACTATGTGAAGAGAACAAA
100K POF1B	TCCACACTCGACTTTGTCCA	CCTCAAGCCTAAGTCTCCCA
110K POF1B	TTGTTGGCTGCATGAATGTCT	AGGGATGGGAAAAGACTTCATG
120K POF1B	TCAATTTCTTCCATGTCACCCA	AGGCCAGGAATTCAAGACCA
133K POF1B	TATCTGGGTGCTGTGGTGTT	ATGGCAGGCATAATCCCTCA
140K POF1B	TTGTGGTGTCTTTGTCTGGC	CCCTCTCCCTCTCCCTCTC
150K POF1B	AAGCCAGGCAGAGAAAGACA	GTATCCATCCCCTCAAGGCT
200K POF1B	AGACCAGGCACAGAAAGACA	TCAGGTTGGGTGAGCTATCC
20K POF1B	CACAGGTTGAGGCCCTTCTA	GCATGGGAGGTCTAATCAAAGG
250K POF1B	TCACATAGCATGACTGGAGC	GCCCTGTACAAGCCAATTCT
300K POF1B	CAGTGTGTTGAGCTGTGGAG	ACTAGCGATCCTATGCCACC
POF1B	GGTCCTCACTCGCTCATACA	ATAAGCGGTTTCCACACGTG
1K DACH2	ATGAGGGGCTTTAGGTCGTC	CCAGCATCCTTCCCCTTTTG
10K DACH2	CAAAGGCAGGGCATGTAGAC	GTTGAGCTCCTGAGTATGTGC
20K DACH2	TCAGGGAGAGCTGTAGGAGA	AACTGTTCCTAGAGCCCAGC
30K DACH2	GAGAGGAAGGTTGGGCTGAA	CCACCGCTGCTCCTTTTAG
40K DACH2	TCTCCCACTAGATCCCTCCC	TGCACTGACACAAAGCTTTCA
40K DACH2	CTGATTCCAACAGCGTATCCA	TCTCACAGGGGATGCTTTCA
45K DACH2	AGGCACATAGACCAATGGAAC	TGGTCATGAACTCTCTGCCT
50K DACH2	TTCATTCCATAGCACATAGGAGT	ACACTAAGAAGCCCCAGTTCA
50K DACH2	TCTTGGTGACTTTTATTGCCAGA	GAGGGCTGTTGTTTGCTTGA
55K DACH2	AGAGACAGTGGATTGGTGGG	AATGCTTTCAGGACGCTGTC
5K DACH2	CAGCCATGCCAAAAGGAGAG	TGGCTGCTCTACCCTACTTT
60K DACH2	TTCCCTTCTGCATTGCCCTA	GCGTAGAGGCTTAGGAAGGA
62K DACH2	ACAGACACATAGGCCAATGGA	TTTCTGCTTGGTTGCCTGTG
64K DACH2	TGTCACACAAATTCTTCCAGAGG	GAGCACTCATGAAACTAACGCT
66K DACH2	AGGGTACATGTGCACAATCTG	GGCACATATACACCATGGGATAC
DACH2_F	GATCTCTGCAACTTCCAGCG	ACTCGTTGGTGTTGGTGTTG
CHM_x4F	CCTGGCATAACAAAATACTTCCA	ACTGCCCACTTTGATTAAAACTT
