# Supplementary material for: Findings from a Genotyping Study of over 1000 People with Inherited Retinal Disorders in Ireland
Source: Genes (Basel). 2020 Jan 16;11(1):105. doi: 10.3390/genes11010105 (PMC7016747; doi:10.3390/genes11010105)
Supplement: Supplementary file 1 [file genes-11-00105-s001.zip › Supplementals/Table S7.xlsx]

## Sheet: Sheet1
Sub-Category	Number of Pedigrees	Percentage of Cases	Gene	Number of Pedigrees2	Percentage of Cases2	Percentage of Cases3
Retinoschisis	10	11.1111	RS1	10	100
Bardet-Biedl	32	35.5556	BBS10	4	12.5
		0	SDCCAG8	2	6.25
		0	BBS1	23	71.875
		0	BBS9	1	3.125
		0	BBS4	1	3.125
		0	TTC8	1	3.125
Achromatopsia	5	5.55556	CNGB3	3	60
		0	CNGA3	2	40
LHON	3	3.33333	ND4	3	100
Optic Atrophy	2	2.22222	OPA1	2	100
Stickler Syndrome	4	4.44444	COL2A1	2	50
		0	COL11A1	2	50
Choroideremia	16	17.7778	CHM	16	100
LCA	16	17.7778	RPGRIP1	1	6.25
			GUCY2D	2	12.5
			RDH12	4	25
			CRB1	1	6.25
			IQCB1	2	12.5
			TULP1	1	6.25
			CRX	1	6.25
			LCA5	1	6.25
			OXT2	1	6.25
			RPE65	1	6.25
			AIPL1	1	6.25
Other	2	2.22222	NYX	1	6.25
			FBN1	1	6.25
