# Supplementary material for: Findings from a Genotyping Study of over 1000 People with Inherited Retinal Disorders in Ireland
Source: Genes (Basel). 2020 Jan 16;11(1):105. doi: 10.3390/genes11010105 (PMC7016747; doi:10.3390/genes11010105)
Supplement: Supplementary file 1 [file genes-11-00105-s001.zip › Supplementals/Table S6.xlsx]

## Sheet: Sheet1
Sub-Category	Number of Pedigrees	Percentage of Cases	Gene	Number of Pedigrees2	Percentage of Cases2
USH I	14	24.5614	MYO7A	10	71.4286
			CDH23	3	21.4286
			USH1C	1	7.14286
USH II	41	71.9298	USH2A	28	68.2927
			MYO7A	3	7.31707
			ADGRV1	9	21.9512
			CDH23	1	2.43902
USH III	2	2.50877	CLRN1	1	50
			MTTS2	1	50
