# Supplementary material for: Findings from a Genotyping Study of over 1000 People with Inherited Retinal Disorders in Ireland
Source: Genes (Basel). 2020 Jan 16;11(1):105. doi: 10.3390/genes11010105 (PMC7016747; doi:10.3390/genes11010105)
Supplement: Supplementary file 1 [file genes-11-00105-s001.zip › Supplementals/Table S5.xlsx]

## Sheet: Sheet1
Sub-Category	Number of Pedigrees	Percentage of Cases	Gene	Number of Pedigrees2	Percentage of Cases3
Stargardt Disease	112	70.4403	ABCA4	109	97.3214
			PROM1	2	1.78571
			ELOVL4	1	0.892857
Best Disease	15	9.43396	BEST1	15	100
Fundus Albipunctatus	3	1.88679	RDH5	3	100
Macular Dystrophy	11	6.91824	PROM1	3	27.2727
			PRPH2	3	27.2727
			Other: One observation	5	45.4545
CRD	11	6.91824	GUCY2D	2	18.1818
			CNGB3	3	27.2727
			Other: One observation	6	54.5455
Cone Dystrophy	7	4.40252	CNGA3	2	28.5714
			GUCA1A	2	28.5714
			Other: One observation	3	42.8571
