# Supplementary material for: Findings from a Genotyping Study of over 1000 People with Inherited Retinal Disorders in Ireland
Source: Genes (Basel). 2020 Jan 16;11(1):105. doi: 10.3390/genes11010105 (PMC7016747; doi:10.3390/genes11010105)
Supplement: Supplementary file 1 [file genes-11-00105-s001.zip › Supplementals/Table S4.xlsx]

## Sheet: Sheet1
Sub-Category	Number of Pedigrees	Percentage of Cases	Gene	Number of Pedigrees2	Percentage of Cases3
RP (X-linked)	26	14.6067	RPGR	23	88.4615
			RP2	3	11.5385
RP (Dominant)	81	45.5056	PRPF31	6	7.40741
			PRPH2	6	7.40741
			RHO	26	32.0988
			RP1	15	18.5185
			NR2E3	3	3.7037
			RPE65	6	7.40741
			CRX	2	2.46914
			PRPF8	3	3.7037
			SNRNP200	2	2.46914
			KLHL7	2	2.46914
			Other: One Observation	10	12.3457
RP (Recessive)	71	39.8876	USH2A	15	21.1268
			KIZ	2	2.8169
			NR2E3	4	5.6338
			EYS	5	7.04225
			IFT140	2	2.8169
			RP1	3	4.22535
			CERKL	3	4.22535
			IFT140	2	2.8169
			PROM1	2	2.8169
			PDE6B	4	5.6338
			ABCA4	7	9.85915
			CNGB1	2	2.8169
			FLVCR1	4	5.6338
			MFRP	3	4.22535
			Other: One Observation	13	18.3099
