# Supplementary material for: Findings from a Genotyping Study of over 1000 People with Inherited Retinal Disorders in Ireland
Source: Genes (Basel). 2020 Jan 16;11(1):105. doi: 10.3390/genes11010105 (PMC7016747; doi:10.3390/genes11010105)
Supplement: Supplementary file 1 [file genes-11-00105-s001.zip › Supplementals/Table S3.xlsx]

## Sheet: Sheet1
Status	Number	Percentage
Candidate(s) Found	495	69.7183
One Allele Only	64	9.01408
No Candidate(s) Found	151	21.2676
