# Supplementary material for: Findings from a Genotyping Study of over 1000 People with Inherited Retinal Disorders in Ireland
Source: Genes (Basel). 2020 Jan 16;11(1):105. doi: 10.3390/genes11010105 (PMC7016747; doi:10.3390/genes11010105)
Supplement: Supplementary file 1 [file genes-11-00105-s001.zip › Supplementals/Table S2.xlsx]

## Sheet: Sheet1
Clinical Presentation	Number of Recruited Pedigrees	Percentage of Recruited Pedigrees
CSNB	11	1.09562
BBS	21	2.09163
Retinoschisis	17	1.69323
Cone Dystrophy	28	2.78884
LCA/EOSRD	26	2.58964
CRD	29	2.88845
Choroideremia	29	2.88845
Usher Syndrome	78	7.76892
Other	90	8.96414
Stargardt/FFM/Macular Dystrophy	269	26.7928
RP	379	37.749
RCD	27	2.68924
